# Supplementary material for: Reconstruct high-resolution 3D genome structures for diverse cell-types using FLAMINGO
Source: Nat Commun. 2022 May 12;13:2645. doi: 10.1038/s41467-022-30270-2 (PMC9098643; doi:10.1038/s41467-022-30270-2)
Supplement: Supplementary file 4 — Source Data [file 41467_2022_30270_MOESM4_ESM.xlsx]

## Sheet: Fig.2c
downsampling_rate	no_noise_mean	no_noise_sd	noise_level_1_mean	noise_level_1_sd	noise_level_2_mean	noise_level_2_sd
0.01	0.112352	0.0102	0.184224	0.00431	0.27116	0.0111
0.05	0.0533791	0.0088	0.118494	0.0102	0.191936	0.01098
0.1	0.0323491	0.0041	0.093241	0.0043	0.130284	0.0081
0.25	0.0249931	0.0039	0.0514023	0.0041	0.082779	0.0043
0.5	0.0242391	0.0042	0.0417816	0.00452	0.0510873	0.00412
0.75	0.0231221	0.0045	0.0371828	0.004831	0.0430476	0.00438
1	0.022443	0.0003	0.0321034	0.0005	0.0392917	0.0006

## Sheet: Fig.2d
downsampling_rate	no_noise_mean	no_noise_sd	noise_level_1_mean	noise_level_1_sd	noise_level_2_mean	noise_level_2_sd
0.01	0.12522	0.0102	0.223931	0.0131	0.27116	0.0121
0.05	0.06829	0.0088	0.148494	0.0108	0.191936	0.0118
0.1	0.04191	0.0041	0.081724	0.0051	0.130284	0.0081
0.25	0.02732	0.0039	0.051402	0.0042	0.082779	0.0043
0.5	0.02591	0.0042	0.039782	0.00452	0.051087	0.00412
0.75	0.02421	0.0045	0.037828	0.0048	0.043048	0.00438
1	0.02358	0.0011	0.034103	0.0009	0.039292	0.0011

## Sheet: Fig.3b
cell_type	group	mean	sd
GM12878	all points	0.512	0.014535
GM12878	intra-TAD	0.748	0.030851
K562	all points	0.523	0.014553
K562	intra-TAD	0.731	0.030939
IMR90	all points	0.603	0.014531
IMR90	intra-TAD	0.754	0.030664
NHEK	all points	0.432	0.014632
NHEK	intra-TAD	0.639	0.030665
HUVEC	all points	0.388	0.014468
HUVEC	intra-TAD	0.603	0.030927
HMEC	all points	0.441	0.014522
HMEC	intra-TAD	0.589	0.030744

## Sheet: Fig.3c
Panel 1
group	mean	sd
FLAMINGO	0.52638	0.044172
Hierarchical3DGenome	0.279755	0.0008
ShRrec3D	0.368098	0.00773
GEM-FISH	0.331288	0
SuperRec	0.413	0.029
RPR	0.067686	0.000134
ShNeigh	0.438402	0.051
Panel 2
group	mean	sd
FLAMINGO	0.759236	0.030573
Hierarchical3DGenome	0.580892	0.0008
ShRrec3D	0.356688	0.017834
GEM-FISH	0.387261	0
SuperRec	0.557489	0.012
RPR	0.039389	1.34e-05
ShNeigh	0.52086	0.0174

## Sheet: Fig.3e
method	Quantile 10%	Quantile 25%	Quantile 50%	Quantile 75%	Quantile 90%
ShNeigh	0.004566	0.008166	0.012566	0.023166	0.0284
SuperRec	0.003566	0.016966	0.024966	0.046476	0.0644
RPR	0.001566	0.014766	0.035966	0.06212	0.114
GEM-FISH	0.012303	0.017999	0.022303	0.031923	0.054304
ShRec3D	0.000784	0.010531	0.020657	0.041037	0.09
Hierarchical3DGenome	0.005214	0.010024	0.015721	0.025088	0.047848
FLAMINGO	0.000657	0.003695	0.00686	0.01205	0.026456

## Sheet: Fig.3f
method	Quantile 10%	Quantile 25%	Quantile 50%	Quantile 75%	Quantile 90%
ShNeigh	0.00012	0.00055	0.00144	0.00287	0.00297
SuperRec	0.000285	0.001321	0.001953	0.002833	0.00554
RPR	0.00057	0.00098	0.00298	0.00419	0.0082
GEM-FISH	0.001259	0.001784	0.002224	0.00319	0.005207
ShRec3D	0.000155	0.000888	0.001534	0.002698	0.005379
Hierarchical3DGenome	0.000517	0.000966	0.001526	0.002491	0.00456
FLAMINGO	9.48e-05	0.000414	0.000672	0.001259	0.002422

## Sheet: Fig.3g
method	Quantile 10%	Quantile 25%	Quantile 50%	Quantile 75%	Quantile 90%
ShNeigh	0.000456	0.0112	0.01441	0.0189	0.0221
SuperRec	0.0016	0.00754	0.0169	0.02126	0.033389
RPR	0.000392	0.0204	0.0408	0.0642	0.0744
GEM-FISH	0.002684	0.011632	0.015421	0.020158	0.032789
ShRec3D	0.000526	0.005737	0.011263	0.021947	0.046632
Hierarchical3DGenome	0.001	0.008842	0.011053	0.014526	0.022842
FLAMINGO	0.000158	0.002368	0.003632	0.005053	0.008947

## Sheet: Fig.3i & Supplementary FIg.14
chr	points	time(s)	model
chr13	19086	2131	FLAMINGO
chr14	17467	2211	FLAMINGO
chr15	15651	2103	FLAMINGO
chr16	15247	1994	FLAMINGO
chr17	15315	1994	FLAMINGO
chr18	14924	1901	FLAMINGO
chr19	11043	1993	FLAMINGO
chr20	11873	1794	FLAMINGO
chr21	6852	1704	FLAMINGO
chr22	6677	1731	FLAMINGO
chr13	19086	38844.1	ShRec3D
chr14	17467	40522.2	ShRec3D
chr15	15651	20542.7	ShRec3D
chr16	15247	26645.9	ShRec3D
chr17	15315	22753.2	ShRec3D
chr18	14924	21859.2	ShRec3D
chr19	11043	14991.2	ShRec3D
chr20	11873	9937.16	ShRec3D
chr21	6852	3482.07	ShRec3D
chr22	6677	3394.18	ShRec3D
chr13	19086	33021	Hierarchical3DGenome
chr14	17467	28831	Hierarchical3DGenome
chr15	15651	23038	Hierarchical3DGenome
chr16	15247	23902	Hierarchical3DGenome
chr17	15315	25103	Hierarchical3DGenome
chr18	14924	22831	Hierarchical3DGenome
chr19	11043	20993	Hierarchical3DGenome
chr20	11873	21094	Hierarchical3DGenome
chr21	6852	18421	Hierarchical3DGenome
chr22	6677	18034	Hierarchical3DGenome
chr13	19086	126300	SuperRec
chr14	17467	129903	SuperRec
chr15	15651	63502	SuperRec
chr16	15247	55552	SuperRec
chr17	15315	106154	SuperRec
chr18	14924	58472	SuperRec
chr19	11043	39203	SuperRec
chr20	11873	52897	SuperRec
chr21	6852	21415	SuperRec
chr22	6677	25032	SuperRec
chr13	19086	136245	ShNeigh
chr14	17467	106930	ShNeigh
chr15	15651	91935	ShNeigh
chr16	15247	86670	ShNeigh
chr17	15315	91675	ShNeigh
chr18	14924	74585	ShNeigh
chr19	11043	43775	ShNeigh
chr20	11873	40605	ShNeigh
chr21	6852	18735	ShNeigh
chr22	6677	21235	ShNeigh
chr17	15315	51204	RPR
chr18	14924	53794	RPR
chr19	11043	58774	RPR
chr20	11873	59891	RPR
chr21	6852	48783	RPR
chr22	6677	45299	RPR

## Sheet: Fig.4a
group	Quantile 10%	Quantile 25%	Quantile 50%	Quantile 75%	Quantile 90%
SPRITE, 3-ways	0.014808	0.022162	0.030099	0.042607	0.051896
Controlled, 3-ways	0.015633	0.023195	0.032482	0.044011	0.059364
SPRITE, 4-ways	0.019171	0.026204	0.040997	0.055387	0.05974
Controlled, 4-ways	0.029998	0.038165	0.05191	0.072595	0.093202
SPRITE, 5-ways	0.043685	0.054521	0.06361	0.066068	0.067447
Controlled, 5-ways	0.059259	0.067415	0.071119	0.077405	0.095343

## Sheet: Fig.4b
distance threshold	FLAMINGO	original Hi-C
0	0	0
2e-05	0	0
4e-05	0.009021	0
6e-05	0.020619	0
8e-05	0.03866	0
0.0001	0.060567	0
0.00012	0.06701	0
0.00014	0.100515	0
0.00016	0.125	0
0.00018	0.175258	0.003866
0.0002	0.217784	0.015464
0.00022	0.287371	0.03866
0.00024	0.381443	0.082474
0.00026	0.505155	0.146907
0.00028	0.588918	0.215206
0.0003	0.619845	0.28866
0.00032	0.653351	0.362113
0.00034	0.681701	0.420103
0.00036	0.70232	0.466495
0.00038	0.751289	0.509021
0.0004	0.792526	0.541237
0.00042	0.828608	0.565722
0.00044	0.877577	0.597938
0.00046	0.916237	0.627577
0.00048	0.939433	0.673969
0.0005	0.967784	0.71134
0.00052	0.970361	0.713918
0.00054	0.976804	0.715206
0.00056	0.983247	0.715206
0.00058	0.984536	0.715206
0.0006	0.987113	0.715206
0.00062	0.988402	0.715206
0.00064	0.988402	0.715206
0.00066	0.989691	0.715206
0.00068	0.993557	0.715206
0.0007	0.994845	0.715206
0.00072	0.997423	0.715206
0.00074	1	0.715206
0.00076	1	0.715206
0.00078	1	0.715206
0.0008	1	0.715206
0.00082	1	0.715206
0.00084	1	0.715206
0.00086	1	0.715206
0.00088	1	0.715206
0.0009	1	0.715206
0.00092	1	0.715206
0.00094	1	0.715206
0.00096	1	0.715206
0.00098	1	0.715206
0.001	1	0.715206

[truncated: 30 more sheets: Fig.4df, Fig.5a, Fig.5b, Fig.5c, Fig.5d, Fig.6e, Fig.7b, Fig.7cde, Fig.8c, Fig.8d, Fig.8e, Supplementary Fig.1, Supplementary Fig.2, Supplementary Fig.6a, Supplementary Fig.6b, Supplementary Fig.7a, Supplementary Fig.8a, Supplementary Fig.8b, Supplementary Fig.11b, Supplementary Fig.12a …]
